# Supplementary material for: Post-release behaviour, physiological stress and survival of longline-caught Greenland sharks
Source: Conserv Physiol. 2026 May 25;14(1):coag031. doi: 10.1093/conphys/coag031 (PMC13201077; doi:10.1093/conphys/coag031)
Supplement: Web_Material_coag031 [file web_material_coag031.zip]

Archive with 1 entries (1 files):
- SuppInfo.pdf
